# Supplementary material for: Universal Dried Blood Spot Screening for Congenital Cytomegalovirus: A Slovenian National Implementation Pilot
Source: Int J Neonatal Screen. 2026 Jun 29;12(3):48. doi: 10.3390/ijns12030048 (PMC13398074; doi:10.3390/ijns12030048)
Supplement: Supplementary file 1 [file IJNS-12-00048-s001.zip]

Archive with 1 entries (1 files):
- IJNS-4281382-supplementary.pdf
